# Supplementary material for: The LCMV gp33-specific memory T cell repertoire narrows with age
Source: Immun Ageing. 2012 Aug 15;9:17. doi: 10.1186/1742-4933-9-17 (PMC3472190; doi:10.1186/1742-4933-9-17)
Supplement: Additional file 1 — Table 1. Summary of Sequence Data. [file 1742-4933-9-17-S1.xls]

## Sheet: Sheet1
Table 1
Summary of Sequence Data
								All of the primary sequences have been deposited in Genbank accession numbers JX277204 - JX277543
	Naive		23 Days PI		15 Months Tethi PI		15 Months Tetlo PI		22 Months Tethi PI		22 Months Tetlo PI		26 Months PI Mouse 1		26 Months PI Mouse 2		26 Months PI Mouse 1 NP		26 Months PI Mouse 2 NP
	Number of	Unique	Number of	Unique	Number of	Unique	Number of	Unique	Number of	Unique	Number of	Unique	Number of	Unique	Number of	Unique	Number of	Unique	Number of	Unique
VJ-Pair	Sequences	Sequences	Sequences	Sequences	Sequences	Sequences	Sequences	Sequences	Sequences	Sequences	Sequences	Sequences	Sequences	Sequences	Sequences	Sequences	Sequences	Sequences	Sequences	Sequences
V1_JB1~1	0	0	0	0	0	0	0	0	0	0	0	0	0	0	0	0	0	0	0	0
V1_JB1~2	0	0	0	0	0	0	0	0	0	0	0	0	0	0	0	0	0	0	0	0
V1_JB1~3	0	0	1	1	8	1	2	1	0	0	0	0	0	0	0	0	0	0	0	0
V1_JB1~4	0	0	0	0	0	0	0	0	0	0	0	0	0	0	0	0	0	0	0	0
V1_JB1~5	0	0	0	0	0	0	0	0	0	0	0	0	0	0	0	0	0	0	0	0
V1_JB1~6	0	0	0	0	0	0	0	0	0	0	0	0	0	0	0	0	0	0	0	0
V1_JB1~7	0	0	0	0	0	0	0	0	0	0	0	0	0	0	0	0	0	0	0	0
V1_JB2~1	0	0	0	0	8	2	0	0	0	0	2	1	0	0	0	0	0	0	0	0
V1_JB2~2	0	0	0	0	0	0	0	0	0	0	0	0	0	0	0	0	0	0	33	1
V1_JB2~3	0	0	0	0	0	0	0	0	0	0	0	0	0	0	0	0	0	0	0	0
V1_JB2~4	1	1	2	2	2	2	1	1	0	0	0	0	0	0	0	0	0	0	0	0
V1_JB2~5	0	0	2	2	31	3	21	2	0	0	0	0	0	0	0	0	0	0	0	0
V1_JB2~7	1	1	1	1	0	0	1	1	0	0	0	0	0	0	0	0	0	0	0	0
V2_JB1~1	2	2	1	1	0	0	0	0	0	0	0	0	0	0	0	0	0	0	0	0
V2_JB1~2	0	0	0	0	0	0	0	0	0	0	0	0	0	0	0	0	0	0	0	0
V2_JB1~3	0	0	0	0	0	0	0	0	0	0	1	1	0	0	0	0	0	0	0	0
V2_JB1~4	0	0	0	0	0	0	0	0	0	0	0	0	0	0	0	0	0	0	0	0
V2_JB1~5	0	0	0	0	0	0	0	0	0	0	0	0	0	0	0	0	0	0	0	0
V2_JB1~6	0	0	0	0	0	0	0	0	0	0	0	0	0	0	0	0	0	0	0	0
V2_JB1~7	0	0	0	0	0	0	0	0	0	0	0	0	0	0	0	0	0	0	0	0
V2_JB2~1	0	0	0	0	0	0	0	0	0	0	0	0	0	0	0	0	0	0	0	0
V2_JB2~2	0	0	0	0	0	0	0	0	0	0	1	1	0	0	0	0	0	0	0	0
V2_JB2~3	0	0	1	1	1	1	0	0	0	0	0	0	0	0	0	0	0	0	0	0
V2_JB2~4	0	0	1	1	0	0	0	0	0	0	0	0	0	0	0	0	0	0	0	0
V2_JB2~5	0	0	0	0	0	0	0	0	0	0	0	0	0	0	0	0	0	0	0	0
V2_JB2~7	0	0	1	1	0	0	0	0	0	0	1	1	0	0	0	0	0	0	0	0
V3_JB1~1	0	0	1	1	0	0	0	0	0	0	0	0	0	0	0	0	0	0	0	0
V3_JB1~2	0	0	0	0	0	0	0	0	0	0	0	0	0	0	0	0	0	0	0	0
V3_JB1~3	0	0	0	0	0	0	0	0	0	0	0	0	0	0	0	0	0	0	0	0
V3_JB1~4	0	0	0	0	0	0	0	0	0	0	0	0	0	0	0	0	0	0	0	0
V3_JB1~5	0	0	0	0	0	0	0	0	0	0	0	0	0	0	0	0	0	0	0	0
V3_JB1~6	0	0	0	0	0	0	0	0	0	0	0	0	0	0	0	0	0	0	0	0
V3_JB1~7	0	0	0	0	0	0	0	0	0	0	0	0	0	0	0	0	0	0	0	0
V3_JB2~1	0	0	0	0	0	0	0	0	0	0	0	0	0	0	0	0	0	0	0	0
V3_JB2~2	0	0	1	1	0	0	0	0	0	0	0	0	0	0	0	0	0	0	0	0
V3_JB2~3	0	0	0	0	0	0	0	0	0	0	0	0	0	0	0	0	0	0	0	0
V3_JB2~4	0	0	1	1	0	0	0	0	0	0	0	0	0	0	0	0	0	0	0	0
V3_JB2~5	0	0	2	2	0	0	0	0	0	0	0	0	0	0	0	0	0	0	0	0
V3_JB2~7	0	0	0	0	5	1	15	3	0	0	0	0	0	0	0	0	0	0	0	0
V4_JB1~1	0	0	3	3	2	1	0	0	0	0	0	0	0	0	0	0	0	0	3	1
V4_JB1~2	0	0	0	0	0	0	1	1	0	0	0	0	0	0	0	0	0	0	1	1
V4_JB1~3	0	0	0	0	0	0	0	0	0	0	0	0	0	0	0	0	0	0	0	0
V4_JB1~4	1	1	0	0	0	0	0	0	0	0	0	0	0	0	0	0	0	0	0	0
V4_JB1~5	0	0	1	1	0	0	0	0	0	0	0	0	0	0	0	0	0	0	0	0
V4_JB1~6	1	1	0	0	0	0	0	0	0	0	0	0	0	0	0	0	0	0	0	0
V4_JB1~7	0	0	0	0	0	0	0	0	0	0	0	0	0	0	0	0	0	0	0	0
V4_JB2~1	0	0	2	2	0	0	0	0	0	0	0	0	0	0	0	0	0	0	0	0
V4_JB2~2	0	0	0	0	6	1	0	0	0	0	0	0	0	0	0	0	0	0	0	0
V4_JB2~3	0	0	1	1	0	0	0	0	0	0	0	0	0	0	0	0	0	0	0	0
V4_JB2~4	0	0	1	1	0	0	0	0	0	0	0	0	0	0	0	0	0	0	0	0
V4_JB2~5	0	0	1	1	1	1	0	0	0	0	0	0	0	0	0	0	0	0	0	0
V4_JB2~7	0	0	0	0	97	4	16	3	6	2	2	2	0	0	0	0	0	0	0	0
V5_JB1~1	0	0	2	2	1	1	4	1	0	0	0	0	0	0	0	0	0	0	0	0
V5_JB1~2	0	0	0	0	0	0	0	0	0	0	0	0	0	0	0	0	0	0	0	0
V5_JB1~3	0	0	0	0	0	0	0	0	0	0	0	0	0	0	0	0	0	0	0	0
V5_JB1~4	0	0	0	0	0	0	0	0	0	0	0	0	0	0	0	0	0	0	0	0
V5_JB1~5	0	0	0	0	0	0	0	0	0	0	0	0	0	0	0	0	0	0	0	0
V5_JB1~6	0	0	1	1	7	3	0	0	0	0	0	0	0	0	0	0	0	0	0	0
V5_JB1~7	0	0	0	0	0	0	0	0	0	0	0	0	0	0	0	0	0	0	0	0
V5_JB2~1	0	0	0	0	0	0	0	0	0	0	0	0	0	0	0	0	0	0	0	0
V5_JB2~2	0	0	2	2	1	1	0	0	0	0	0	0	0	0	0	0	0	0	0	0
V5_JB2~3	0	0	0	0	0	0	0	0	1	1	0	0	0	0	0	0	0	0	0	0
V5_JB2~4	0	0	0	0	0	0	0	0	0	0	0	0	0	0	0	0	0	0	0	0
V5_JB2~5	0	0	1	1	0	0	0	0	0	0	0	0	0	0	0	0	0	0	0	0
V5_JB2~7	0	0	6	5	3	1	1	1	0	0	0	0	0	0	0	0	0	0	0	0
V12~1_JB1~1	0	0	0	0	57	1	8	1	0	0	0	0	0	0	0	0	0	0	0	0
V12~1_JB1~2	1	1	4	4	0	0	0	0	0	0	0	0	0	0	0	0	0	0	0	0
V12~1_JB1~3	1	1	1	1	0	0	0	0	0	0	0	0	0	0	0	0	0	0	0	0
V12~1_JB1~4	1	1	1	1	0	0	1	1	0	0	0	0	0	0	0	0	0	0	0	0
V12~1_JB1~5	0	0	0	0	0	0	0	0	0	0	0	0	0	0	0	0	0	0	0	0
V12~1_JB1~6	0	0	0	0	0	0	0	0	0	0	0	0	0	0	0	0	0	0	0	0
V12~1_JB1~7	0	0	0	0	0	0	0	0	0	0	0	0	0	0	0	0	0	0	0	0
V12~1_JB2~1	0	0	1	1	0	0	0	0	0	0	0	0	0	0	0	0	0	0	0	0
V12~1_JB2~2	0	0	0	0	0	0	0	0	0	0	0	0	0	0	0	0	0	0	0	0
V12~1_JB2~3	1	1	1	1	0	0	0	0	0	0	0	0	0	0	0	0	0	0	0	0
V12~1_JB2~4	0	0	1	1	2	2	0	0	0	0	0	0	0	0	0	0	0	0	0	0
V12~1_JB2~5	1	1	0	0	0	0	0	0	0	0	0	0	0	0	0	0	0	0	0	0
V12~1_JB2~7	0	0	1	1	0	0	0	0	0	0	0	0	0	0	0	0	0	0	0	0
V12~2_JB1~1	1	1	1	1	19	1	5	1	0	0	0	0	0	0	0	0	0	0	0	0
V12~2_JB1~2	1	1	0	0	0	0	0	0	0	0	0	0	0	0	0	0	0	0	0	0
V12~2_JB1~3	0	0	1	1	0	0	0	0	0	0	0	0	0	0	0	0	0	0	0	0
V12~2_JB1~4	0	0	1	1	1	1	0	0	0	0	0	0	0	0	0	0	0	0	0	0
V12~2_JB1~5	0	0	0	0	0	0	0	0	0	0	0	0	0	0	0	0	0	0	0	0
V12~2_JB1~6	2	2	1	1	0	0	0	0	0	0	0	0	0	0	0	0	0	0	0	0
V12~2_JB1~7	0	0	0	0	0	0	0	0	0	0	0	0	0	0	0	0	0	0	0	0
V12~2_JB2~1	2	2	2	2	0	0	0	0	0	0	1	1	0	0	0	0	0	0	0	0
V12~2_JB2~2	0	0	0	0	0	0	0	0	0	0	0	0	0	0	0	0	0	0	0	0
V12~2_JB2~3	2	2	1	1	0	0	0	0	0	0	0	0	0	0	0	0	0	0	0	0
V12~2_JB2~4	0	0	2	2	0	0	0	0	0	0	0	0	0	0	0	0	0	0	0	0
V12~2_JB2~5	0	0	1	1	0	0	0	0	0	0	0	0	0	0	0	0	0	0	0	0
V12~2_JB2~7	1	1	4	4	5	3	0	0	0	0	0	0	0	0	0	0	0	0	0	0
V13~1_JB1~1	0	0	1	1	9	5	2	2	3	1	1	1	1	1	0	0	0	0	0	0
V13~1_JB1~2	0	0	0	0	0	0	0	0	0	0	0	0	0	0	0	0	0	0	0	0
V13~1_JB1~3	0	0	0	0	0	0	0	0	0	0	0	0	0	0	0	0	0	0	0	0
V13~1_JB1~4	0	0	0	0	0	0	0	0	0	0	0	0	0	0	0	0	0	0	0	0
V13~1_JB1~5	0	0	0	0	0	0	0	0	0	0	0	0	0	0	0	0	0	0	0	0
V13~1_JB1~6	0	0	0	0	0	0	0	0	0	0	0	0	0	0	0	0	0	0	0	0
V13~1_JB1~7	0	0	0	0	0	0	0	0	0	0	0	0	0	0	0	0	0	0	0	0
V13~1_JB2~1	2	2	2	2	0	0	1	1	0	0	0	0	0	0	0	0	0	0	0	0
V13~1_JB2~2	0	0	0	0	0	0	0	0	0	0	0	0	0	0	0	0	0	0	0	0
V13~1_JB2~3	0	0	0	0	0	0	0	0	0	0	0	0	0	0	0	0	0	0	0	0
V13~1_JB2~4	0	0	1	1	0	0	0	0	0	0	0	0	0	0	0	0	0	0	0	0
V13~1_JB2~5	0	0	1	1	0	0	0	0	0	0	0	0	0	0	0	0	0	0	0	0
V13~1_JB2~7	0	0	5	5	1	1	0	0	0	0	1	1	1	1	0	0	0	0	0	0
V13~2_JB1~1	0	0	2	2	0	0	0	0	0	0	1	1	0	0	0	0	0	0	0	0
V13~2_JB1~2	0	0	0	0	0	0	0	0	0	0	0	0	0	0	0	0	0	0	0	0
V13~2_JB1~3	0	0	0	0	0	0	0	0	0	0	0	0	0	0	0	0	0	0	0	0
V13~2_JB1~4	0	0	0	0	0	0	0	0	0	0	2	1	0	0	0	0	0	0	1	1
V13~2_JB1~5	0	0	0	0	0	0	0	0	0	0	0	0	0	0	0	0	0	0	0	0
V13~2_JB1~6	0	0	0	0	0	0	0	0	0	0	0	0	0	0	0	0	0	0	0	0
V13~2_JB1~7	0	0	0	0	0	0	0	0	0	0	0	0	0	0	0	0	0	0	0	0
V13~2_JB2~1	0	0	1	1	7	2	1	1	0	0	0	0	0	0	0	0	2	1	0	0
V13~2_JB2~2	1	1	1	1	0	0	0	0	0	0	0	0	0	0	0	0	0	0	0	0
V13~2_JB2~3	2	2	1	1	0	0	0	0	0	0	0	0	0	0	0	0	0	0	2	2
V13~2_JB2~4	1	1	1	1	0	0	0	0	0	0	0	0	0	0	0	0	0	0	0	0
V13~2_JB2~5	2	2	1	1	0	0	0	0	0	0	0	0	0	0	0	0	0	0	0	0
V13~2_JB2~7	2	2	0	0	2	1	0	0	0	0	1	1	0	0	0	0	0	0	0	0
V13~3_JB1~1	0	0	0	0	6	3	2	2	61	1	81	1	12	2	0	0	0	0	0	0
V13~3_JB1~2	0	0	0	0	5	1	1	1	0	0	0	0	0	0	0	0	0	0	4	1
V13~3_JB1~3	0	0	0	0	0	0	0	0	0	0	0	0	0	0	0	0	1	1	0	0
V13~3_JB1~4	0	0	0	0	0	0	2	2	0	0	0	0	0	0	0	0	0	0	0	0
V13~3_JB1~5	0	0	0	0	0	0	0	0	0	0	0	0	0	0	0	0	0	0	8	1
V13~3_JB1~6	0	0	1	1	0	0	1	1	0	0	0	0	0	0	0	0	1	1	0	0
V13~3_JB1~7	0	0	0	0	0	0	0	0	0	0	0	0	0	0	0	0	0	0	0	0
V13~3_JB2~1	1	1	2	2	0	0	0	0	0	0	0	0	1	1	0	0	1	1	0	0
V13~3_JB2~2	0	0	2	2	21	2	20	1	0	0	0	0	0	0	0	0	0	0	0	0
V13~3_JB2~3	0	0	0	0	0	0	0	0	0	0	0	0	0	0	0	0	0	0	0	0
V13~3_JB2~4	1	1	4	3	1	1	0	0	0	0	0	0	0	0	0	0	0	0	0	0
V13~3_JB2~5	1	1	0	0	2	2	1	1	0	0	0	0	2	1	0	0	0	0	0	0
V13~3_JB2~7	2	2	2	2	0	0	0	0	0	0	0	0	0	0	64	1	0	0	9	1
V14_JB1~1	0	0	0	0	0	0	0	0	0	0	0	0	0	0	0	0	0	0	0	0
V14_JB1~2	0	0	0	0	0	0	0	0	0	0	0	0	0	0	0	0	0	0	0	0
V14_JB1~3	0	0	0	0	2	1	0	0	0	0	0	0	0	0	0	0	0	0	0	0
V14_JB1~4	0	0	0	0	0	0	0	0	0	0	0	0	0	0	0	0	0	0	0	0
V14_JB1~5	0	0	0	0	0	0	0	0	0	0	0	0	0	0	0	0	9	1	0	0
V14_JB1~6	0	0	2	2	0	0	0	0	0	0	0	0	0	0	0	0	0	0	0	0
V14_JB1~7	0	0	0	0	0	0	0	0	0	0	0	0	0	0	0	0	0	0	0	0
V14_JB2~1	0	0	0	0	17	1	9	1	0	0	0	0	0	0	0	0	0	0	0	0
V14_JB2~2	1	1	0	0	0	0	0	0	0	0	0	0	0	0	0	0	0	0	0	0
V14_JB2~3	1	1	0	0	1	1	1	1	0	0	0	0	0	0	0	0	0	0	0	0
V14_JB2~4	0	0	0	0	0	0	1	1	0	0	0	0	0	0	0	0	0	0	1	1
V14_JB2~5	0	0	0	0	0	0	0	0	0	0	0	0	0	0	0	0	0	0	0	0
V14_JB2~7	1	1	0	0	1	1	0	0	2	1	1	1	0	0	0	0	0	0	0	0
V15_JB1~1	0	0	0	0	0	0	0	0	0	0	0	0	0	0	0	0	0	0	0	0
V15_JB1~2	0	0	0	0	0	0	0	0	0	0	0	0	0	0	0	0	0	0	0	0
V15_JB1~3	0	0	0	0	0	0	0	0	0	0	0	0	0	0	0	0	0	0	0	0
V15_JB1~4	1	1	0	0	0	0	0	0	0	0	0	0	0	0	0	0	0	0	0	0
V15_JB1~5	0	0	0	0	0	0	0	0	0	0	0	0	0	0	0	0	0	0	0	0
V15_JB1~6	0	0	0	0	0	0	0	0	0	0	0	0	0	0	0	0	0	0	0	0
V15_JB1~7	0	0	0	0	0	0	0	0	0	0	0	0	0	0	0	0	0	0	0	0
V15_JB2~1	0	0	0	0	0	0	0	0	0	0	0	0	0	0	0	0	0	0	0	0
V15_JB2~2	0	0	0	0	0	0	0	0	0	0	0	0	0	0	0	0	0	0	0	0
V15_JB2~3	1	1	1	1	0	0	0	0	0	0	0	0	0	0	0	0	0	0	0	0
V15_JB2~4	0	0	0	0	0	0	0	0	0	0	0	0	0	0	0	0	0	0	0	0
V15_JB2~5	0	0	0	0	0	0	0	0	0	0	0	0	0	0	0	0	0	0	0	0
V15_JB2~7	1	1	0	0	0	0	0	0	0	0	0	0	0	0	0	0	0	0	0	0
V16_JB1~1	0	0	0	0	0	0	0	0	0	0	0	0	0	0	0	0	0	0	0	0
V16_JB1~2	0	0	3	3	0	0	0	0	0	0	0	0	1	1	0	0	0	0	0	0
V16_JB1~3	0	0	1	1	0	0	0	0	0	0	0	0	0	0	0	0	0	0	0	0
V16_JB1~4	0	0	1	1	0	0	0	0	0	0	0	0	0	0	0	0	0	0	0	0
V16_JB1~5	0	0	0	0	0	0	0	0	0	0	0	0	0	0	0	0	0	0	0	0
V16_JB1~6	0	0	0	0	6	1	0	0	0	0	0	0	0	0	0	0	0	0	0	0
V16_JB1~7	0	0	0	0	0	0	0	0	0	0	0	0	0	0	0	0	0	0	0	0
V16_JB2~1	1	1	2	2	43	2	76	2	0	0	0	0	0	0	0	0	0	0	0	0
V16_JB2~2	0	0	1	1	0	0	0	0	0	0	0	0	0	0	0	0	0	0	0	0
V16_JB2~3	0	0	1	1	0	0	0	0	0	0	0	0	0	0	0	0	0	0	0	0
V16_JB2~4	0	0	0	0	0	0	0	0	0	0	0	0	0	0	0	0	0	0	0	0
V16_JB2~5	0	0	0	0	3	1	1	1	0	0	0	0	0	0	0	0	0	0	0	0
V16_JB2~7	1	1	1	1	1	1	2	2	0	0	0	0	9	1	0	0	0	0	0	0
V17_JB1~1	0	0	1	1	0	0	0	0	0	0	0	0	0	0	0	0	0	0	3	1
V17_JB1~2	0	0	0	0	1	1	0	0	0	0	0	0	0	0	0	0	0	0	0	0
V17_JB1~3	0	0	0	0	0	0	0	0	0	0	0	0	0	0	0	0	0	0	0	0
V17_JB1~4	0	0	0	0	0	0	0	0	0	0	0	0	0	0	0	0	0	0	0	0
V17_JB1~5	0	0	1	1	1	1	0	0	0	0	0	0	0	0	0	0	0	0	0	0
V17_JB1~6	0	0	0	0	0	0	0	0	0	0	0	0	0	0	0	0	0	0	0	0
V17_JB1~7	0	0	0	0	0	0	0	0	0	0	0	0	0	0	0	0	0	0	0	0
V17_JB2~1	0	0	3	3	0	0	2	1	0	0	0	0	0	0	0	0	0	0	0	0
V17_JB2~2	1	1	0	0	4	1	1	1	0	0	1	1	0	0	0	0	0	0	0	0
V17_JB2~3	0	0	1	1	0	0	0	0	0	0	1	1	0	0	0	0	0	0	0	0
V17_JB2~4	0	0	0	0	0	0	0	0	0	0	0	0	0	0	0	0	0	0	0	0
V17_JB2~5	0	0	1	1	0	0	0	0	0	0	0	0	4	1	0	0	0	0	0	0
V17_JB2~7	1	1	1	1	0	0	0	0	0	0	1	1	0	0	0	0	0	0	0	0
V19_JB1~1	0	0	2	2	9	3	1	1	0	0	0	0	0	0	0	0	0	0	0	0
V19_JB1~2	0	0	1	1	4	2	0	0	0	0	0	0	0	0	0	0	0	0	0	0
V19_JB1~3	0	0	0	0	0	0	0	0	0	0	0	0	0	0	0	0	0	0	0	0
V19_JB1~4	0	0	0	0	0	0	0	0	0	0	0	0	0	0	0	0	0	0	0	0
V19_JB1~5	0	0	0	0	1	1	0	0	0	0	0	0	0	0	0	0	0	0	0	0
V19_JB1~6	0	0	0	0	0	0	0	0	0	0	0	0	0	0	0	0	4	1	0	0
V19_JB1~7	0	0	0	0	0	0	0	0	0	0	0	0	0	0	0	0	0	0	0	0
V19_JB2~1	0	0	0	0	3	2	0	0	0	0	0	0	1	1	0	0	8	1	0	0
V19_JB2~2	0	0	0	0	0	0	0	0	0	0	0	0	0	0	0	0	0	0	0	0
V19_JB2~3	0	0	1	1	0	0	0	0	0	0	0	0	0	0	0	0	0	0	0	0
V19_JB2~4	0	0	1	1	0	0	0	0	0	0	0	0	0	0	0	0	0	0	0	0
V19_JB2~5	0	0	2	2	0	0	0	0	0	0	0	0	0	0	0	0	0	0	0	0
V19_JB2~7	0	0	1	1	0	0	0	0	0	0	0	0	0	0	0	0	0	0	0	0
V20_JB1~1	0	0	1	1	0	0	0	0	0	0	0	0	0	0	0	0	0	0	0	0
V20_JB1~2	0	0	0	0	0	0	0	0	0	0	0	0	0	0	0	0	0	0	0	0
V20_JB1~3	0	0	0	0	0	0	0	0	0	0	0	0	0	0	0	0	0	0	0	0
V20_JB1~4	0	0	0	0	0	0	0	0	0	0	0	0	0	0	0	0	0	0	1	1
V20_JB1~5	0	0	0	0	0	0	0	0	0	0	0	0	0	0	0	0	0	0	0	0
V20_JB1~6	0	0	0	0	0	0	0	0	0	0	0	0	0	0	0	0	0	0	0	0
V20_JB1~7	0	0	0	0	0	0	0	0	0	0	0	0	0	0	0	0	0	0	0	0
V20_JB2~1	0	0	0	0	0	0	0	0	0	0	0	0	0	0	0	0	0	0	0	0
V20_JB2~2	0	0	0	0	0	0	0	0	0	0	0	0	0	0	0	0	0	0	0	0
V20_JB2~3	0	0	0	0	0	0	0	0	0	0	0	0	0	0	0	0	0	0	0	0
V20_JB2~4	1	1	0	0	1	1	0	0	0	0	0	0	0	0	0	0	0	0	0	0
V20_JB2~5	0	0	0	0	0	0	0	0	0	0	0	0	0	0	0	0	0	0	0	0
V20_JB2~7	0	0	0	0	2	1	2	1	0	0	0	0	0	0	0	0	0	0	0	0
V21_JB1~1	0	0	0	0	0	0	0	0	0	0	0	0	0	0	0	0	0	0	0	0
V21_JB1~2	0	0	0	0	0	0	0	0	0	0	0	0	0	0	0	0	0	0	0	0
V21_JB1~3	0	0	0	0	0	0	0	0	0	0	0	0	0	0	0	0	0	0	0	0
V21_JB1~4	0	0	0	0	0	0	0	0	0	0	0	0	0	0	0	0	0	0	0	0
V21_JB1~5	0	0	0	0	0	0	0	0	0	0	0	0	0	0	0	0	0	0	0	0
V21_JB1~6	0	0	0	0	0	0	0	0	0	0	0	0	0	0	0	0	0	0	0	0
V21_JB1~7	0	0	0	0	0	0	0	0	0	0	0	0	0	0	0	0	0	0	0	0
V21_JB2~1	0	0	0	0	0	0	0	0	0	0	0	0	0	0	0	0	0	0	0	0
V21_JB2~2	0	0	0	0	0	0	0	0	0	0	0	0	0	0	0	0	0	0	0	0
V21_JB2~3	0	0	0	0	0	0	0	0	0	0	0	0	0	0	0	0	0	0	0	0
V21_JB2~4	0	0	0	0	0	0	0	0	0	0	0	0	0	0	0	0	0	0	0	0
V21_JB2~5	0	0	0	0	0	0	0	0	0	0	0	0	0	0	0	0	0	0	0	0
V21_JB2~7	0	0	0	0	0	0	0	0	0	0	0	0	0	0	0	0	0	0	0	0
V23_JB1~1	0	0	0	0	0	0	0	0	0	0	0	0	0	0	0	0	0	0	0	0
V23_JB1~2	0	0	0	0	0	0	0	0	0	0	0	0	0	0	0	0	0	0	0	0
V23_JB1~3	0	0	0	0	0	0	0	0	0	0	0	0	0	0	0	0	0	0	0	0
V23_JB1~4	0	0	0	0	0	0	0	0	0	0	0	0	0	0	0	0	0	0	0	0
V23_JB1~5	0	0	0	0	0	0	0	0	0	0	0	0	0	0	0	0	0	0	0	0
V23_JB1~6	0	0	0	0	0	0	0	0	0	0	0	0	0	0	0	0	0	0	0	0
V23_JB1~7	0	0	0	0	0	0	0	0	0	0	0	0	0	0	0	0	0	0	0	0
V23_JB2~1	0	0	0	0	0	0	0	0	0	0	0	0	0	0	0	0	0	0	0	0
V23_JB2~2	0	0	0	0	0	0	0	0	0	0	0	0	0	0	0	0	0	0	0	0
V23_JB2~3	0	0	0	0	0	0	0	0	0	0	0	0	0	0	0	0	0	0	0	0
V23_JB2~4	0	0	0	0	0	0	0	0	0	0	0	0	0	0	0	0	0	0	0	0
V23_JB2~5	0	0	0	0	0	0	0	0	0	0	0	0	0	0	0	0	0	0	0	0
V23_JB2~7	0	0	0	0	0	0	0	0	0	0	0	0	0	0	0	0	0	0	0	0
V24_JB1~1	0	0	0	0	0	0	0	0	0	0	0	0	0	0	0	0	0	0	0	0
V24_JB1~2	0	0	0	0	0	0	0	0	0	0	0	0	0	0	0	0	0	0	0	0
V24_JB1~3	0	0	0	0	0	0	0	0	0	0	0	0	0	0	0	0	0	0	0	0
V24_JB1~4	0	0	0	0	0	0	0	0	0	0	0	0	0	0	0	0	0	0	0	0
V24_JB1~5	0	0	0	0	0	0	0	0	0	0	0	0	0	0	0	0	0	0	0	0
V24_JB1~6	0	0	0	0	0	0	0	0	0	0	0	0	0	0	0	0	0	0	0	0
V24_JB1~7	0	0	0	0	0	0	0	0	0	0	0	0	0	0	0	0	0	0	0	0
V24_JB2~1	0	0	0	0	0	0	0	0	0	0	0	0	0	0	0	0	0	0	0	0
V24_JB2~2	0	0	0	0	0	0	0	0	0	0	0	0	0	0	0	0	0	0	0	0
V24_JB2~3	0	0	0	0	0	0	0	0	0	0	0	0	0	0	0	0	0	0	0	0
V24_JB2~4	0	0	0	0	0	0	0	0	0	0	0	0	0	0	0	0	0	0	0	0
V24_JB2~5	0	0	0	0	0	0	0	0	0	0	0	0	0	0	0	0	0	0	0	0
V24_JB2~7	0	0	0	0	0	0	0	0	0	0	0	0	0	0	0	0	0	0	0	0
V26_JB1~1	0	0	1	1	0	0	0	0	0	0	0	0	0	0	0	0	0	0	0	0
V26_JB1~2	0	0	0	0	0	0	0	0	0	0	0	0	0	0	0	0	0	0	0	0
V26_JB1~3	0	0	0	0	0	0	0	0	0	0	0	0	0	0	0	0	0	0	0	0
V26_JB1~4	0	0	0	0	0	0	0	0	0	0	0	0	0	0	0	0	0	0	0	0
V26_JB1~5	0	0	0	0	0	0	0	0	0	0	0	0	0	0	0	0	0	0	0	0
V26_JB1~6	0	0	1	1	0	0	0	0	0	0	0	0	0	0	0	0	0	0	0	0
V26_JB1~7	0	0	0	0	0	0	0	0	0	0	0	0	0	0	0	0	0	0	0	0
V26_JB2~1	0	0	0	0	0	0	1	1	0	0	0	0	0	0	0	0	0	0	0	0
V26_JB2~2	0	0	2	2	0	0	0	0	0	0	0	0	0	0	0	0	0	0	0	0
V26_JB2~3	0	0	0	0	0	0	0	0	0	0	0	0	0	0	0	0	0	0	0	0
V26_JB2~4	0	0	0	0	0	0	0	0	0	0	0	0	0	0	0	0	0	0	0	0
V26_JB2~5	1	1	1	1	0	0	0	0	0	0	0	0	0	0	0	0	0	0	0	0
V26_JB2~7	0	0	1	1	0	0	0	0	0	0	0	0	0	0	0	0	0	0	0	0
V29_JB1~1	1	1	0	0	9	4	3	2	0	0	0	0	0	0	0	0	0	0	0	0
V29_JB1~2	1	1	0	0	2	1	1	1	0	0	0	0	0	0	0	0	0	0	0	0
V29_JB1~3	1	1	1	1	5	1	1	1	0	0	0	0	0	0	0	0	0	0	0	0
V29_JB1~4	0	0	0	0	1	1	0	0	0	0	0	0	0	0	0	0	1	1	0	0
V29_JB1~5	0	0	1	1	2	1	0	0	0	0	0	0	0	0	0	0	0	0	0	0
V29_JB1~6	0	0	0	0	0	0	0	0	0	0	0	0	0	0	0	0	0	0	0	0
V29_JB1~7	0	0	0	0	0	0	0	0	0	0	0	0	0	0	0	0	0	0	0	0
V29_JB2~1	1	1	3	3	5	2	1	1	1	1	7	3	15	1	0	0	0	0	0	0
V29_JB2~2	0	0	0	0	0	0	0	0	0	0	1	1	0	0	0	0	0	0	0	0
V29_JB2~3	1	1	0	0	0	0	0	0	0	0	0	0	0	0	0	0	0	0	0	0
V29_JB2~4	0	0	4	2	0	0	1	1	1	1	3	2	0	0	0	0	0	0	0	0
V29_JB2~5	0	0	1	1	6	3	2	2	1	1	0	0	13	2	0	0	0	0	0	0
V29_JB2~7	2	2	1	1	30	4	21	3	0	0	0	0	0	0	0	0	0	0	0	0
V30_JB1~1	0	0	0	0	0	0	0	0	0	0	0	0	0	0	0	0	0	0	0	0
V30_JB1~2	0	0	0	0	0	0	0	0	0	0	0	0	0	0	0	0	0	0	0	0
V30_JB1~3	0	0	0	0	0	0	0	0	0	0	0	0	0	0	0	0	0	0	0	0
V30_JB1~4	0	0	0	0	0	0	0	0	0	0	0	0	0	0	0	0	0	0	0	0
V30_JB1~5	0	0	0	0	0	0	0	0	0	0	0	0	0	0	0	0	0	0	0	0
V30_JB1~6	0	0	0	0	0	0	0	0	0	0	0	0	0	0	0	0	0	0	0	0
V30_JB1~7	0	0	0	0	0	0	0	0	0	0	0	0	0	0	0	0	0	0	0	0
V30_JB2~1	0	0	0	0	0	0	0	0	0	0	0	0	0	0	0	0	0	0	0	0
V30_JB2~2	0	0	0	0	0	0	0	0	0	0	0	0	0	0	0	0	0	0	0	0
V30_JB2~3	0	0	0	0	0	0	0	0	0	0	0	0	0	0	0	0	0	0	0	0
V30_JB2~4	0	0	0	0	0	0	0	0	0	0	0	0	0	0	0	0	0	0	0	0
V30_JB2~5	0	0	0	0	0	0	0	0	0	0	0	0	0	0	0	0	0	0	0	0
V30_JB2~7	0	0	0	0	0	0	0	0	0	0	0	0	0	0	0	0	0	0	0	0
V31_JB1~1	0	0	1	1	0	0	0	0	0	0	0	0	0	0	0	0	0	0	0	0
V31_JB1~2	0	0	0	0	0	0	0	0	0	0	0	0	0	0	0	0	0	0	0	0
V31_JB1~3	0	0	0	0	0	0	0	0	0	0	0	0	0	0	0	0	0	0	0	0
V31_JB1~4	0	0	0	0	0	0	0	0	0	0	0	0	0	0	0	0	0	0	0	0
V31_JB1~5	0	0	0	0	0	0	0	0	0	0	0	0	0	0	0	0	0	0	0	0
V31_JB1~6	0	0	0	0	0	0	0	0	0	0	0	0	0	0	0	0	0	0	0	0
V31_JB1~7	0	0	0	0	0	0	0	0	0	0	0	0	0	0	0	0	0	0	0	0
V31_JB2~1	0	0	0	0	0	0	0	0	0	0	0	0	0	0	0	0	0	0	0	0
V31_JB2~2	0	0	0	0	0	0	0	0	0	0	0	0	0	0	0	0	0	0	0	0
V31_JB2~3	1	1	0	0	0	0	0	0	0	0	0	0	0	0	0	0	0	0	0	0
V31_JB2~4	0	0	0	0	0	0	0	0	0	0	0	0	0	0	0	0	0	0	0	0
V31_JB2~5	0	0	0	0	0	0	0	0	0	0	0	0	0	0	0	0	0	0	0	0
V31_JB2~7	0	0	0	0	0	0	0	0	0	0	1	1	0	0	0	0	0	0	0	0
Total Number of Sequencs	55	55	136	132	471	88	234	53	76	9	111	24	60	13	64	1	27	8	66	12
